# Supplementary material for: Early Archaean subduction and intracrustal processes: experimental evidence from the East Pilbara Terrane, Australia
Source: Nat Commun. 2026 Apr 4;17:4875. doi: 10.1038/s41467-026-71442-8 (PMC13230839; doi:10.1038/s41467-026-71442-8)
Supplement: Supplementary file 3 — Source Data [file 41467_2026_71442_MOESM3_ESM.xlsx]

## Sheet: Table DR1 Starting compositions
Basaltic F2-series Coonterunah (Eastern Pilbara Craton) starting composition and the composition of starting materials in the literature*																Compositions re-calculated to 100% (minus P, F, Cr)^
Ref	Sample	Starting material used in experiments**	SiO2	TiO2	Al2O3	FeO(t)	MnO	MgO	CaO	Na2O	K2O	P2O5	Cr2O3	F	Total	SiO2	TiO2	Al2O3	FeO(t)	MnO	MgO	CaO	Na2O	K2O	Total
S(2005)	EPT2019	Basalt 179789 of the F2-series, Coonterunah Subgroup, Warrawoona Group, East Pilbara Craton	48.0694	2.17413	14.8547	13.7481	0.23743	7.71706	9.678	2.42003	0.96232	0.138827			100	48.1363	2.17715	14.8753	13.7672	0.23776	7.72779	9.69145	2.4234	0.963658	100
S(2005)	EPT2021	Basalt 179789 of the F2-series, Coonterunah Subgroup, Warrawoona Group, East Pilbara Craton	47.8221	2.1438	14.6387	14.4429	0.238974	7.66225	9.58948	2.37756	0.941556	0.142655			100	47.8904	2.14686	14.6597	14.4635	0.239315	7.6732	9.60318	2.38095	0.942901	100
S(2005)	EPT2024	Basalt 179789 of the F2-series, Coonterunah Subgroup, Warrawoona Group, East Pilbara Craton	48.1005	2.06564	15.5816	13.8365	0.246544	7.5929	9.16945	2.32218	0.952527	0.132242			100	48.1641	2.06838	15.6022	13.8548	0.246871	7.60295	9.18159	2.32526	0.953788	100
FG(2004)	1187-8	Fresh tholeiitic basaltic glass (oceanic plateau)	49.22	0.746	14.87	9.76283	0.172	9.89	12.39	1.64	0.09	0.06			98.8408	49.8275	0.755207	15.0535	9.88332	0.174123	10.0121	12.5429	1.66024	0.0911108	100
FG(2004)	1187-10	Fresh powder converted to glass in atmosphere-controlled furnace (oceanic plateau)	49.8861	0.726975	14.5262	9.84845	0.164699	10.1987	12.7689	1.72577	0.0983435	0.0558382			100	49.914	0.727381	14.5343	9.85395	0.164791	10.2044	12.776	1.72674	0.0983984	100
RW(1995)	1#	Meta-calcalkaline basaltic andesite (Amphibolite) (N-MORB/back-arc basin)	51.19	1.18	16.62	11.32	0.23	6.59	5.49	4.33	0.82				97.77	52.3576	1.20691	16.9991	11.5782	0.235246	6.74031	5.61522	4.42876	0.838703	100
RW(1995)	2	Meta-tholeiitic basalt (Amphibolite) (E-MORB)	48.6	2.06	17.03	10.69	0.21	6.07	9.66	3.3	0.21				97.83	49.678	2.10569	17.4077	10.9271	0.214658	6.20464	9.87427	3.3732	0.214658	100
RW(1995)	3	Meta-tholeiitic basalt (Amphibolite) (MORB)	48.3	0.72	15.3	10.7	0.19	8.4	12.6	2.27	0.08				98.56	49.0057	0.730519	15.5235	10.8563	0.192776	8.52273	12.7841	2.30317	0.0811688	100
RW(1995)	4	Meta-tholeiitic basalt (Amphibolite) (Archaean E-MORB)	47.6	1.19	14.18	13.77	0.19	6.86	10.99	2.56	0.19				97.53	48.8055	1.22014	14.5391	14.1187	0.194812	7.03373	11.2683	2.62483	0.194812	100
SD(1994)	N/A	Meta-calcalkaline basalt (Amphibolite)	46.88	1.22	15	13.091	0.26	8.25	11.28	2.51	0.8				99.291	47.2147	1.22871	15.1071	13.1845	0.261856	8.30891	11.3605	2.52792	0.805712	100
WW(1994)	N/A	Meta-tholeiitic basalt (Amphibolite)	48.4	0.4	14.6	8.4	0.2	10.7	14.3	1	0.1				98.1	49.3374	0.407747	14.8828	8.56269	0.203874	10.9072	14.577	1.01937	0.101937	100
A(2012)	PC-227	Hadean Greenschist (meta-calcalkaline basaltic andesite)	52.47	0.4	17.19	9.44	0.21	11.13	7.45	0.96	0.74	0.01			100	52.4752	0.40004	17.1917	9.44094	0.210021	11.1311	7.45075	0.960096	0.740074	100
A(2012)	PC-162	Hadean Greenschist (meta-calcalkaline basaltic andesite)	53.25	0.47	15.96	10.24	0.22	9.48	8.43	1.07	0.88				100	53.25	0.47	15.96	10.24	0.22	9.48	8.43	1.07	0.88	100
A(2012)	Station 25	Modern boninite (Arc)	55.2	0.45	11	7.85	0.17	13.08	9.73	1.53	0.72	0.26			99.99	55.3494	0.451218	11.0298	7.87125	0.17046	13.1154	9.75634	1.53414	0.721949	100
LS(2012)	DSE4	Tholeiitic eclogite (MORB)	50	2.5	12.8	16.2	0.3	5.7	9.6	2	0.01	0.3			99.41	50.449	2.52245	12.9149	16.3455	0.302694	5.75119	9.68621	2.01796	0.0100898	100
BL(1991)	557	Meta-tholeiitic andesite (Greenschist) (Arc)	57.02	0.6	15.39	8.01	0.17	5.52	9.2	2.54	0.44	0.18			99.07	57.66	0.606735	15.5627	8.09991	0.171908	5.58196	9.30327	2.56851	0.444939	100
BL(1991)	555	Meta-tholeiitic andesite (Greenschist) (Arc)	55.11	1.66	14.94	11.28	0.21	4.01	6.07	4.29	0.03	0.3			97.9	56.4652	1.70082	15.3074	11.5574	0.215164	4.10861	6.21926	4.39549	0.0307377	100
BL(1991)	478	Meta-tholeiitic basaltic andesite (U.Greenschist) (Arc)	52.47	1.74	15.29	11.79	0.22	5.29	9.21	2.55	0.16	0.29			99.01	53.1503	1.76256	15.4882	11.9429	0.222853	5.35859	9.32942	2.58306	0.162075	100
BL(1991)	466	Meta-tholeiitic basalt (Hbl. hornfels) (Arc)	49.48	1.18	17.76	12.49	0.26	4.74	10.9	1.96	0.15	0.3			99.22	50.0202	1.19288	17.9539	12.6264	0.262839	4.79175	11.019	1.9814	0.151638	100
BL(1991)	571	Meta-tholeiitic basaltic andesite (L.Greenschist) (Arc)	51.39	1.55	15.82	12.23	0.26	4.42	8.95	3.3	0.37	0.3			98.59	52.2841	1.57697	16.0952	12.4428	0.264523	4.4969	9.10571	3.35741	0.376437	100
R(1991)	ABA	Meta-"alkalic" basalt (Amphibolite)##	49.04	1.27	16.37	9.17762	0.18	7.45	10.81	3.42	0.44	0.16	0.04		98.3576	49.9605	1.29384	16.6773	9.34988	0.183379	7.58983	11.0129	3.48419	0.448259	100
R(1991)	IAT	Meta-island arc tholeiite (basaltic andesite) (Amphibolite)	51.69	1	16.31	8.69976	0.11	7.51	8.9	3.09	0.26	0.1	0.05		97.7198	52.9775	1.02491	16.7162	8.91645	0.11274	7.69706	9.12168	3.16696	0.266476	100
W(1996)	AAT5	Synthetic basaltic Archaean tholeiite (similar to MORB)	49.2	1.35	13.8	14.8	0.18	6.19	12.1	2.1	0.29				100.01	49.1951	1.34987	13.7986	14.7985	0.179982	6.18938	12.0988	2.09979	0.289971	100
W(1996)	AAT3	Synthetic basaltic Archaean tholeiite (similar to MORB)	49.1	1.25	15.7	13.7	0.18	6.86	10.6	2.4	0.3				100.09	49.0558	1.24888	15.6859	13.6877	0.179838	6.85383	10.5905	2.39784	0.29973	100
W(1996)	AAT1	Synthetic basaltic Archaean tholeiite (similar to MORB)	49.8	1.03	16.4	12.7	0.13	7.09	9.88	2.67	0.26				99.96	49.8199	1.03041	16.4066	12.7051	0.130052	7.09284	9.88395	2.67107	0.260104	100
W(1996)	AAT3/2	Synthetic basaltic Archaean tholeiite (similar to MORB)	48.5	1.14	16.6	13.4	0.09	7.42	10.5	2.23	0.17				100.05	48.4758	1.13943	16.5917	13.3933	0.089955	7.41629	10.4948	2.22889	0.169915	100
PDB(1995)	SQA	Synthetic amphibolite (Meta-tholeiitic andesite)	60.7	2.1	9.5	9.1	0.3	6.9	7.8	2.1	0.4			0.1	99	61.3751	2.12336	9.60566	9.20121	0.303337	6.97674	7.88675	2.12336	0.404449	100
PDB(1995)	SQA	Synthetic amphibolite (Meta-tholeiitic andesite)	60.4	1.7	11.3	7.9	0.2	6.7	7.6	1.9	0.7			0.1	98.5	61.3821	1.72764	11.4837	8.02846	0.203252	6.80894	7.72358	1.93089	0.711382	100
LC(2001)	N/A	Meta-tholeiitic basalt (Amphibolite) (MORB)	49.14	1.61	16	9.84381	0.22	7.17	10.7	3.29	0.09				98.0638	50.1102	1.64179	16.3159	10.0382	0.224344	7.31157	10.9113	3.35496	0.091777	100
SS(1997)	S6	Meta-tholeiitic basalt (Granulite)	45.97	1.58	14.81	12.9181	0.21	8.11	13.16	2.1	0.1	0.35			99.3081	46.454	1.59663	14.9659	13.0541	0.212211	8.19538	13.2986	2.12211	0.101053	100
SS(1997)	S35	Meta-tholeiitic basalt (Granulite)	46.92	2.02	14.37	13.8181	0.17	7.32	12.14	1.8	0.17	0.24			98.9681	47.5244	2.04602	14.5551	13.9961	0.17219	7.4143	12.2964	1.82319	0.17219	100
SS(1997)	S37	Meta-tholeiitic basalt (Granulite)	48.79	0.54	17.13	8.03383	0.22	10.86	11.66	1.54	0.05	0.12			98.9438	49.3707	0.546427	17.3339	8.12944	0.222618	10.9893	11.7988	1.55833	0.0505951	100
SPD(1995)	AGS11.1	Garnet bearing amphibolite	54.6	0.93	13.7	12.2	0.2	5.3	10	1.1	0.6	0.1			98.73	55.3584	0.942918	13.8903	12.3695	0.202778	5.37362	10.1389	1.11528	0.608334	100
SPD(2002)	Verpenesset	Zoisite-bearing eclogite	49.96	0.76	19.97	5.8296	0.11	8.15	12.72	2.57	0.14				100.21	49.8555	0.75841	19.9282	5.81741	0.10977	8.13295	12.6934	2.56462	0.139707	100
Z(2013)	Amphibolite	Synthetic amphibolite	47.48	1.11	16.38	11.16	0.18	7.33	11.77	2.46	0.41				98.28	48.3109	1.12943	16.6667	11.3553	0.18315	7.45828	11.976	2.50305	0.417175	100
Z(2014)	MAOC 11	Synthetic Archaean Oceanic Crust	48.5	0.72	16.65	8.13		11	12.78	1.71					99.49	48.7486	0.723691	16.7354	8.17168		11.0564	12.8455	1.71877		100
Z(2014)	MAOC 13	Synthetic Archaean Oceanic Crust	48.14	0.69	15.81	8.12		13	12.14	1.63					99.53	48.3673	0.693258	15.8847	8.15834		13.0614	12.1973	1.6377		100
Z(2014)	MAOC 15	Synthetic Archaean Oceanic Crust	47.78	0.65	14.97	8.11		15	11.5	1.54					99.55	47.996	0.652938	15.0377	8.14666		15.0678	11.552	1.54696		100
*References include:
Smithies et al. (2005): S(2005)
Fitton and Godard (2004): FG(2004)		Rapp and Watson (1995): RW(1995)	Sen and Dunn (1994): SD(1994)					Wolf and Wyllie (1994): WW(1994)
Adam et al. (2012): A(2012)		Laurie and Stevens (2012): LS(2012)	Beard and Lofgren (1991): BL(1991)					Rushmer (1991): R(1991)
Winther (1996): W(1996)		Patiño Douce and Beard (1995): PDB(1995)	López and Castro (2001): LC(2001)					Springer and Seck (1997): SS(1997)
Skjerlie and Patiño Douce (1995): SPD(1995)		Skjerlie and Patiño Douce (2002): SPD(2002)	Zhang et al. (2013): Z(2013)					Ziaja et al. (2014): Z(2014)
**Rock type and suite defined using the K2O-SiO2 diagram from Peccerillo and Taylor (1976).
#Same sample is used in Rapp et al. (1999; 2003), but is later designated as AB-1. Note that RW(1995) hints that the sample is N-MORB-like, but Rapp et al. (2003) says that it is derived from a back-arc basin
##Alkalic definition taken from Rushmer (1991), but if the K2O-SiO2 diagram is used the sample is transitional between tholeiitic and calcalkaline
^Many studies in the literature do not present data for P, F or Cr and therefore we normalise data to 100% totals without these elements so that all of the experimentally derived starting compositions can be compared to one another.

## Sheet: Table DR2 Experiment conditions
Experimental conditions and modal proportions
					Mineral and Melt modes#
Run	Duration (hr)	Temperature (oC)	Pressure (GPa)	Water (Wt.%)*	Clinopyroxene	Plagioclase	Orthopyroxene	Amphibole	Garnet	Titanmagnetite	Rutile	Melt	Total
EPTgw20**	24	1020	1.2	2.02	19.5379	11.4917	3	32.846		7.2607		25.8304	99.9667
EPTgw3^	24	955	1.4	2.09	17.9604	23.5992	6.09279	33.2679		5.96716		13.024	99.9115
EPTgw2^	24	975	1.4	1.95	29.8077	33.7072	17.7384			6.90565		11.8411	100
EPTgw8*	24	1000	1.4	2.09	29.0966	29.3995	12.9388			10.3007		18.2645	100
EPTgw9*	24	1015	1.4	2.08	50.0475	17.7443	7.12945		3.03363	5.21505		16.8301	100
EPTgw10*	24	990	1.6	2.05	33.0562	21.4757	12.7088			8.29859		24.4607	100
EPTgw18**	24	1010	1.6	2.21	53.5354	3.0303			11.1111	4.0404		28.2828	100
EPTgw4^	24	975	1.8	2	19.4852	20.2633		34.8609	7.13419	3.88424		14.2322	99.86
EPTgw13**	24	950	2	2.05	62				18	5	0.1	15	100.1
EPTgw5^	24	975	2	2	32				30	5	0.6	32	99.6
EPTgw15**	24	960	2.2	2	57				24	3	0.6	15	99.6
ETPgw17**	24	970	2.2	2.05	38				35	4	0.5	22	99.5
EPTgw12* ^^	48	990 and 1000	1.8 and 1.4	2.11
^ Samples used EPT2019 glass. * Samples used the EPT2021 glass. ** Samples used the EPT2024 glass.
^^Sample contained reaction zones and so an accurate mass balance cannot be determined.
* 1 μl (1 mg) of distilled water added to capsule and a given sample weight is added to the capsule to make the charge up to ~2 wt.% water.
# Least squares mass balance. Determining modal proportions on these samples is difficult as the chemical system is very sensitive.

## Sheet: Table DR3 Major elements (ME)
EMPA major element data for partial melts in this study																																		Normative Classification			Standard Deviation (3 sigma and wt% element)
Sample	Point	SiO2	TiO2	Al2O3	Cr2O3	FeO	MnO	MgO	CaO	Na2O	K2O	P2O5	Cl	F	SO2	Total	Sample	Point	SiO2	TiO2	Al2O3	Cr2O3	FeO	MnO	MgO	CaO	Na2O	K2O	P2O5	Cl	F	SO2	Total	Orthoclase	Albite	Anorthite	Sample	Point	Si	Ti	Al	Cr	Fe	Mn	Mg	Ca	Na	K	P
EPTgw3	2 / 1 .	66.1071	0.369063	14.8672	0.00500222	1.5773	0.0889394	1.11469	2.50421	3.11238	4.72819	0.237805	0.111249		0.0268119	94.8499	EPTgw3	2 / 1 .	69.6965	0.389103	15.6744	0.00527382	1.66294	0.0937686	1.17522	2.64018	3.28137	4.98492	0.250718	0.11729		0.0282677	100	42.8671	40.4684	16.6646	EPTgw3	2 / 1 .	0.6761	0.0076	0.6528	0.0043	0.2171	0.0138	0.0588	0.1482	0.4204	0.2242	0.0116
EPTgw3	3 / 1 .	63.8619	0.364913	13.7253	0.00610022	1.98487	0.104504	1.92027	3.00641	2.734	4.34306	0.310711	0.103004	0.0596022	0.0194007	92.5441	EPTgw3	3 / 1 .	69.007	0.394313	14.8311	0.00659169	2.14479	0.112923	2.07498	3.24862	2.95427	4.69296	0.335744	0.111302	0.0644041	0.0209637	100	41.9564	37.8346	20.209	EPTgw3	3 / 1 .	0.6662	0.0076	0.6326	0.0043	0.2374	0.0143	0.0749	0.1611	0.396	0.214	0.0131
EPTgw3	5 / 1 .	64.5989	0.3998	16.765	0.0149	1.8698	0.0989	1.0439	3.4454	3.0131	3.838	0.3263	0.1008	0.0807	0.0169	95.6124	EPTgw3	5 / 1 .	67.5633	0.418147	17.5343	0.0155838	1.9556	0.103438	1.0918	3.60351	3.15137	4.01412	0.341274	0.105426	0.0844033	0.0176755	100	35.8951	40.4011	23.7038	EPTgw3	5 / 1 .	0.7027	0.0077	0.6955	0.0043	0.2414	0.0138	0.0604	0.1791	0.4091	0.2135	0.0134
EPTgw3	6 / 1 .	64.7292	0.438518	14.7168	0.00430018	1.87868	0.104104	1.08535	3.11813	2.63661	4.22248	0.330914	0.100504	0.0764032	0.0289012	93.4709	EPTgw3	6 / 1 .	69.2506	0.46915	15.7448	0.00460055	2.00991	0.111376	1.16116	3.33594	2.82078	4.51742	0.354029	0.107525	0.0817401	0.03092	100	41.1853	36.8406	21.9741	EPTgw3	6 / 1 .	0.7009	0.008	0.6529	0.0043	0.2418	0.0142	0.0607	0.1698	0.3918	0.2222	0.0133
EPTgw3	7 / 1 .	64.0449	0.451467	13.8846	0.00480071	2.79251	0.101215	1.26439	3.08256	3.01345	4.16152	0.348352	0.101315	0.0659097		93.3169	EPTgw3	7 / 1 .	68.6316	0.4838	14.8789	0.00514452	2.99251	0.108464	1.35494	3.30332	3.22926	4.45955	0.373299	0.108571	0.07063		100	39.5632	41.0607	19.3761	EPTgw3	7 / 1 .	0.697	0.0081	0.6391	0.0043	0.2823	0.0141	0.0651	0.172	0.4178	0.2218	0.0137
EPTgw3	8 / 1 .	63.997	0.431738	14.0259	0.0111087	2.13848	0.108785	1.22496	3.12875	2.84583	3.93358	0.305439	0.0979768			92.2495	EPTgw3	8 / 1 .	69.3738	0.468012	15.2043	0.012042	2.31814	0.117925	1.32788	3.39162	3.08493	4.26407	0.331101	0.106208			100	38.1801	39.5607	22.2592	EPTgw3	8 / 1 .	0.6961	0.008	0.6404	0.0044	0.2546	0.0144	0.0645	0.1722	0.4102	0.2169	0.0131
EPTgw3	9 / 1 .	63.7259	0.40363	14.9199	0.00750056	1.92834	0.0887066	1.17879	4.39423	2.86881	3.58387	0.315424	0.110808	0.0873065	0.0213016	93.6345	EPTgw3	9 / 1 .	68.0581	0.43107	15.9342	0.00801047	2.05944	0.0947371	1.25892	4.69296	3.06384	3.82751	0.336867	0.118341	0.0932418	0.0227497	100	33.8077	38.7008	27.4916	EPTgw3	9 / 1 .	0.6958	0.0079	0.6576	0.0043	0.2439	0.0141	0.0627	0.1995	0.4064	0.2075	0.0132
EPTgw3	11 / 1 .	65.7931	0.443844	14.5929	0.00390039	1.76328	0.0752075	1.0054	2.9973	3.052	4.0469	0.319132	0.107811	0.0741074	0.020202	94.295	EPTgw3	11 / 1 .	69.7736	0.470698	15.4757	0.00413637	1.86996	0.0797577	1.06623	3.17864	3.23666	4.29175	0.33844	0.114333	0.078591	0.0214243	100	38.2519	41.2692	20.4789	EPTgw3	11 / 1 .	0.7031	0.0081	0.6495	0.0043	0.2371	0.0142	0.0594	0.166	0.4153	0.2185	0.0132
EPTgw3	12 / 1 .	64.3153	0.433751	14.3492	0.0083048	1.67087	0.08655	0.903722	3.07128	3.17464	4.28568	0.296772	0.10306		0.0223129	92.7214	EPTgw3	12 / 1 .	69.364	0.4678	15.4756	0.00895672	1.80203	0.0933442	0.974664	3.31237	3.42384	4.6221	0.320068	0.11115		0.0240645	100	39.3087	41.6965	18.9948	EPTgw3	12 / 1 .	0.6954	0.008	0.6921	0.0043	0.2335	0.014	0.0571	0.1679	0.4433	0.2247	0.013
		64.5748	0.415192	14.6496	0.0073242	1.95601	0.0952124	1.1935	3.19425	2.93898	4.12703	0.310094	0.104059	0.0740048	0.0222615				68.9687	0.443566	15.6393	0.00781555	2.09059	0.101748	1.2762	3.41191	3.13848	4.40827	0.331282	0.111127	0.0788351	0.0237236
EPTgw2	13 / 1 .	62.5736	0.4146	16.0921	0.006	2.6481	0.102	1.1382	3.0852	2.753	4.3404	0.4548	0.1122	0.0946	0.0208	93.8356	EPTgw2	13 / 1 .	66.6843	0.441837	17.1492	0.00639416	2.82206	0.108701	1.21297	3.28788	2.93385	4.62554	0.484677	0.119571	0.100815	0.0221664	100	41.8839	37.9991	20.117	EPTgw2	13 / 1 .	0.6885	0.008	0.6858	0.0044	0.2776	0.0144	0.0617	0.1687	0.403	0.2255	0.0154
EPTgw2	15 / 1 .	61.2708	0.420414	14.1415	0.00810028	2.57739	0.114204	1.18134	3.17921	2.7837	4.33175	0.551319	0.128504	0.0770026	0.0255009	90.7907	EPTgw2	15 / 1 .	67.4858	0.463059	15.5759	0.00892192	2.83882	0.125788	1.30117	3.50169	3.06606	4.77114	0.607242	0.141539	0.0848133	0.0280875	100	41.7539	38.3977	19.8484	EPTgw2	15 / 1 .	0.6645	0.0077	0.6859	0.0042	0.2685	0.014	0.0612	0.1683	0.4472	0.2179	0.0162
EPTgw2	16 / 1 .	62.3033	0.4301	15.3985	0.0104	3.4263	0.106	1.0717	3.2301	3.4124	4.3374	0.4815	0.1338	0.0851	0.0209	94.4475	EPTgw2	16 / 1 .	65.9661	0.455385	16.3038	0.0110114	3.62773	0.112232	1.1347	3.42	3.61301	4.59239	0.509807	0.141666	0.090103	0.0221287	100	38.0199	42.8409	19.1392	EPTgw2	16 / 1 .	0.6714	0.0077	0.7188	0.0042	0.3064	0.0139	0.0593	0.1711	0.4674	0.2192	0.0151
EPTgw2	18 / 1 .	63.1105	0.417434	14.86	0.00780063	2.77903	0.109709	1.09299	3.00784	3.11735	4.44376	0.453037	0.138111	0.0920075	0.0228019	93.6524	EPTgw2	18 / 1 .	67.388	0.445727	15.8672	0.00832935	2.96738	0.117145	1.16707	3.21171	3.32864	4.74495	0.483743	0.147472	0.0982436	0.0243473	100	40.6705	40.8616	18.4679	EPTgw2	18 / 1 .	0.6741	0.0077	0.7056	0.0042	0.2847	0.014	0.06	0.1617	0.4475	0.2236	0.0148
EPTgw2	19 / 1 .	63.4447	0.409206	15.7822	0.00910013	2.66154	0.108402	1.13302	3.15105	2.82634	4.45987	0.513008	0.138802	0.0937014	0.0240004	94.755	EPTgw2	19 / 1 .	66.9566	0.431857	16.6558	0.00960386	2.80886	0.114402	1.19573	3.32547	2.98279	4.70673	0.541404	0.146485	0.0988881	0.0253289	100	42.1438	38.2261	19.6301	EPTgw2	19 / 1 .	0.6768	0.0078	0.7255	0.0043	0.2757	0.0142	0.0607	0.1661	0.4386	0.2218	0.016
EPTgw2	20 / 1 .	62.1461	0.5247	15.8506	0.0088	2.9927	0.0949	1.5782	3.2238	3.0484	4.3442	0.5097	0.1147	0.0913	0.018	94.5461	EPTgw2	20 / 1 .	65.731	0.554967	16.7649	0.00930763	3.16533	0.100374	1.66924	3.40977	3.22425	4.5948	0.539102	0.121316	0.0965666	0.0190383	100	40.0558	40.185	19.7592	EPTgw2	20 / 1 .	0.6713	0.0082	0.7299	0.0042	0.2879	0.0142	0.07	0.1689	0.4481	0.2191	0.0156
EPTgw2	21 / 1 .	62.7722	0.4125	15.3397	0.0075	3.194	0.101	1.2337	3.0847	3.1967	4.5496	0.514	0.1124	0.0841	0.024	94.6261	EPTgw2	21 / 1 .	66.3371	0.435926	16.2109	0.00792593	3.37539	0.106736	1.30376	3.25988	3.37824	4.80798	0.543191	0.118783	0.0888761	0.025363	100	40.771	41.0583	18.1707	EPTgw2	21 / 1 .	0.6715	0.0076	0.7159	0.0042	0.2917	0.0138	0.0625	0.1646	0.4534	0.2239	0.0156
EPTgw2	22 / 1 .	61.919	0.3926	14.7975	0.0088	2.5716	0.1099	1.2143	3.2254	3.123	4.3272	0.5449	0.1174	0.1033	0.0191	92.474	EPTgw2	22 / 1 .	66.9583	0.424552	16.0018	0.00951619	2.78089	0.118844	1.31313	3.4879	3.37717	4.67937	0.589247	0.126955	0.111707	0.0206545	100	39.6452	41.0312	19.3236	EPTgw2	22 / 1 .	0.6677	0.0078	0.6654	0.0044	0.2691	0.0147	0.062	0.1688	0.429	0.2184	0.0167
		62.4425	0.427694	15.2828	0.00831263	2.85633	0.105764	1.20543	3.14841	3.03261	4.39177	0.502783	0.12449	0.0901389	0.0218879				66.6884	0.456664	16.3162	0.00887631	3.04831	0.113028	1.28722	3.36304	3.238	4.69036	0.537302	0.132973	0.0962516	0.0233893
EPTgw4	23 / 1 .	63.4657	0.7166	14.4657	0.0085	2.5069	0.0484	0.8182	2.7404	3.1255	4.2969	0.283	0.1003	0.058	0.0186	92.6527	EPTgw4	23 / 1 .	68.4985	0.773426	15.6128	0.00917404	2.7057	0.0522381	0.883083	2.95771	3.37335	4.63764	0.305442	0.108254	0.0625994	0.020075	100	39.9766	41.607	18.4165	EPTgw4	23 / 1 .	0.6479	0.0093	0.6956	0.0043	0.2572	0.0132	0.05	0.1502	0.4488	0.21	0.0126
EPTgw4	24 / 1 .	64.4858	0.477696	13.8619	0.00910184	2.18544	0.0482097	0.723546	2.4829	3.07052	4.37288	0.268254	0.104021	0.0631127		92.1534	EPTgw4	24 / 1 .	69.9766	0.518371	15.0422	0.00987683	2.37153	0.0523147	0.785154	2.69431	3.33197	4.74522	0.291095	0.112878	0.0684866		100	41.3821	41.6642	16.9537	EPTgw4	24 / 1 .	0.6527	0.0082	0.6839	0.0043	0.2432	0.0131	0.0487	0.1456	0.4542	0.2116	0.0122
EPTgw4	25 / 1 .	63.1058	0.441435	13.9508	0.00870464	2.55957	0.0511273	0.781917	2.68873	3.32617	4.26147	0.372098	0.11246		0.0182097	91.6785	EPTgw4	25 / 1 .	68.8338	0.481504	15.2171	0.00949475	2.79189	0.055768	0.85289	2.93279	3.62809	4.64828	0.405873	0.122668		0.0198626	100	39.4649	44.0178	16.5173	EPTgw4	25 / 1 .	0.6758	0.008	0.6406	0.0043	0.2714	0.0134	0.0517	0.1556	0.4413	0.2188	0.0138
EPTgw4	26 / 1 .	64.4094	0.634301	14.1956	0.00540001	2.86181	0.0556001	0.747402	2.63591	3.37381	4.32581	0.379001	0.103	0.0665001	0.0206	93.8142	EPTgw4	26 / 1 .	68.6564	0.676125	15.1316	0.00575607	3.0505	0.0592662	0.796683	2.80971	3.59626	4.61104	0.403991	0.109792	0.0708849	0.0219583	100	39.4878	44.0576	16.4546	EPTgw4	26 / 1 .	0.6812	0.0089	0.6955	0.0043	0.2774	0.0134	0.051	0.1549	0.4588	0.2195	0.014
EPTgw4	27 / 1 .	63.1864	0.446302	13.9073	0.00810004	3.07932	0.0578003	0.856505	2.71351	3.03052	4.32062	0.317502	0.109901	0.0662004	0.0247001	92.1247	EPTgw4	27 / 1 .	68.5879	0.484455	15.0961	0.00879248	3.34255	0.0627414	0.929723	2.94548	3.28958	4.68997	0.344643	0.119295	0.0718595	0.0268116	100	40.8175	41.0355	18.1469	EPTgw4	27 / 1 .	0.673	0.0081	0.6876	0.0044	0.2942	0.0139	0.0536	0.1572	0.4524	0.2187	0.0131
EPTgw4	28 / 1 .	62.7998	0.461805	14.7663	0.0084001	2.78023	0.0613007	0.957211	2.70123	3.38274	4.16395	0.328604	0.104701	0.0683008	0.0190002	92.6036	EPTgw4	28 / 1 .	67.8158	0.498691	15.9457	0.00907103	3.00229	0.0661969	1.03367	2.91698	3.65293	4.49653	0.35485	0.113064	0.0737561	0.0205178	100	38.2078	44.397	17.3953	EPTgw4	28 / 1 .	0.6731	0.0081	0.7037	0.0043	0.2799	0.0136	0.0561	0.1554	0.4718	0.2161	0.0136
EPTgw4	29 / 1 .	63.1039	0.45216	14.9301	0.00700093	2.70556	0.0572076	0.787905	2.57264	2.96099	4.28117	0.312742	0.107514	0.0725097		92.3514	EPTgw4	29 / 1 .	68.3302	0.489608	16.1666	0.00758075	2.92964	0.0619456	0.85316	2.78571	3.20623	4.63574	0.338643	0.116419	0.078515		100	41.4715	40.9919	17.5366	EPTgw4	29 / 1 .	0.6748	0.0081	0.7031	0.0043	0.2764	0.0135	0.0518	0.1518	0.4389	0.2185	0.0132
EPTgw4	30 / 1 .	63.5451	0.429138	14.7163	0.0131012	2.66384	0.0509046	0.774769	2.64724	2.92206	4.39159	0.318329	0.10751	0.0830074	0.0178016	92.6807	EPTgw4	30 / 1 .	68.5635	0.463029	15.8785	0.0141358	2.87421	0.0549247	0.835955	2.8563	3.15283	4.73841	0.343468	0.116	0.0895628	0.0192074	100	42.0365	40.0421	17.9213	EPTgw4	30 / 1 .	0.6767	0.0079	0.7027	0.0043	0.2691	0.0135	0.0521	0.1542	0.443	0.2198	0.0131
EPTgw4	31 / 1 .	63.3716	0.434618	13.8488	0.0116005	2.73872	0.0645027	0.769033	2.63801	3.31614	4.58059	0.312813	0.102504	0.0683029	0.0259011	92.2831	EPTgw4	31 / 1 .	68.6708	0.470962	15.0068	0.0125705	2.96773	0.0698966	0.833341	2.85861	3.59344	4.96363	0.338971	0.111076	0.0740145	0.028067	100	41.9391	43.4973	14.5637	EPTgw4	31 / 1 .	0.649	0.008	0.6823	0.0043	0.2617	0.0134	0.0487	0.1469	0.4641	0.2151	0.0132
		63.4971	0.49934	14.2936	0.0088788	2.67571	0.0550059	0.801832	2.64673	3.16761	4.33278	0.321371	0.105768	0.0682418	0.0206875				68.6593	0.539574	15.4553	0.00960581	2.89289	0.0594769	0.867073	2.86196	3.42496	4.68516	0.347442	0.114383	0.0737099	0.0223571
EPTgw5	4 / 1 .	58.0833	0.376423	14.3777	0.00690226	2.53003	0.0559183	1.5137	4.13825	3.84156	2.09128	0.309401	0.0454149		0.0188062	87.3887	EPTgw5	4 / 1 .	66.4655	0.430746	16.4526	0.00789834	2.89514	0.063988	1.73214	4.73546	4.39594	2.39308	0.354052	0.0519688		0.0215201	100	20.4029	53.5587	26.0384	EPTgw5	4 / 1 .	0.6264	0.0077	0.6525	0.0045	0.2559	0.0137	0.0659	0.1813	0.4689	0.1494	0.013
EPTgw5	5 / 1 .	58.1675	0.380126	15.1275	0.0108064	2.66809	0.0580345	1.60966	4.04431	3.58083	2.02641	0.341203	0.0541322		0.0211126	88.0897	EPTgw5	5 / 1 .	66.0321	0.431522	17.1728	0.0122675	3.02883	0.0658812	1.82729	4.59112	4.06498	2.30039	0.387336	0.0614512		0.0239671	100	19.8995	50.4203	29.6803	EPTgw5	5 / 1 .	0.6276	0.0078	0.6626	0.0045	0.2613	0.0138	0.0685	0.1807	0.4525	0.1475	0.0135
EPTgw5	6 / 1 .	58.8076	0.387744	15.3977	0.00750085	2.73821	0.0665076	1.65129	4.03526	4.02766	2.12314	0.314936	0.0483055	0.0664076	0.0187021	89.6909	EPTgw5	6 / 1 .	65.567	0.432312	17.1675	0.008363	3.05294	0.074152	1.84109	4.49907	4.4906	2.36718	0.351135	0.0538577	0.0740405	0.0208518	100	19.5099	53.0415	27.4487	EPTgw5	6 / 1 .	0.6305	0.0077	0.6729	0.0045	0.2682	0.0136	0.0692	0.1788	0.4754	0.1487	0.0131
EPTgw5	7 / 1 .	57.4844	0.473921	15.1305	0.00420196	2.66755	0.0555259	1.57744	3.92864	3.55716	2.06997	0.305743	0.044921		0.0173081	87.3172	EPTgw5	7 / 1 .	65.8339	0.542758	17.3282	0.0048123	3.05501	0.0635911	1.80656	4.49927	4.07384	2.37063	0.350152	0.0514458		0.0198221	100	20.4263	50.3499	29.2238	EPTgw5	7 / 1 .	0.6237	0.0082	0.6628	0.0045	0.2669	0.0136	0.0673	0.1764	0.4609	0.1482	0.013
EPTgw5	8 / 1 .	58.2259	0.464403	14.561	0.0132086	2.47552	0.0555363	1.56472	4.04704	3.15386	2.07045	0.29129	0.0488319			86.9718	EPTgw5	8 / 1 .	66.9481	0.53397	16.7422	0.0151873	2.84634	0.0638555	1.79911	4.65328	3.6263	2.3806	0.334925	0.0561468			100	21.415	46.7675	31.8176	EPTgw5	8 / 1 .	0.6269	0.0082	0.6504	0.0045	0.2529	0.0135	0.0667	0.1792	0.4314	0.1484	0.0128
EPTgw5	9 / 1 .	58.9928	0.525427	14.7275	0.00280121	2.64314	0.0507219	1.44822	3.72851	3.4786	2.12742	0.296428	0.0504218		0.0188081	88.0908	EPTgw5	9 / 1 .	66.9682	0.59646	16.7185	0.00317991	3.00047	0.0575791	1.64401	4.23257	3.94888	2.41503	0.336503	0.0572384		0.0213508	100	21.4933	50.2321	28.2746	EPTgw5	9 / 1 .	0.6533	0.0084	0.6537	0.0045	0.268	0.0135	0.0671	0.1798	0.4382	0.1555	0.0129
EPTgw5	10 / 1 .	58.9938	0.513218	14.7027	0.00940583	2.46293	0.0442274	1.31702	3.50107	3.3875	2.03416	0.299986	0.0583361			87.3244	EPTgw5	10 / 1 .	67.5571	0.587714	16.8369	0.0107711	2.82043	0.0506472	1.50819	4.00927	3.87921	2.32943	0.34353	0.0668039			100	21.4233	51.0809	27.4958	EPTgw5	10 / 1 .	0.6292	0.0084	0.6563	0.0045	0.2526	0.0133	0.0621	0.1673	0.4424	0.1472	0.0127
EPTgw5	11 / 1 .	59.1172	0.503055	15.1097	0.0094029	2.56049	0.0382118	1.34962	3.70664	3.75506	2.12966	0.298092	0.0540166			88.6311	EPTgw5	11 / 1 .	66.7003	0.567583	17.0478	0.010609	2.88893	0.0431133	1.52273	4.1821	4.23673	2.40283	0.336329	0.0609455			100	20.6672	52.2797	27.053	EPTgw5	11 / 1 .	0.6311	0.0084	0.6641	0.0045	0.2565	0.0133	0.0627	0.1722	0.4624	0.1515	0.0128
EPTgw5	12 / 1 .	59.0384	0.504044	15.252	0.00550267	2.70231	0.0463225	1.59377	4.00704	3.51871	2.09231	0.301046	0.0522253		0.0181088	89.1318	EPTgw5	12 / 1 .	66.2372	0.565504	17.1117	0.00617363	3.03181	0.0519707	1.78811	4.49564	3.94776	2.34744	0.337754	0.0585934		0.0203169	100	20.6003	49.5792	29.8205	EPTgw5	12 / 1 .	0.6325	0.0083	0.666	0.0045	0.2635	0.0135	0.0675	0.1796	0.4498	0.1498	0.013
EPTgw5	13 / 1 .	58.7096	0.540156	14.8505	0.00700332	2.64245	0.0446211	1.51342	3.76418	3.8023	1.98664	0.318351	0.0534253		0.0201095	88.2528	EPTgw5	13 / 1 .	66.5244	0.612055	16.8273	0.00793552	2.99418	0.0505606	1.71487	4.26523	4.30842	2.25108	0.360726	0.0605367		0.0227863	100	19.3834	53.1645	27.4521	EPTgw5	13 / 1 .	0.6316	0.0084	0.6604	0.0045	0.2601	0.0132	0.0664	0.1739	0.4631	0.1466	0.0132
EPTgw5	14 / 1 .	58.3762	0.584189	15.0084	0.00910295	2.98367	0.0510165	1.48308	4.02641	3.35949	1.93673	0.322405	0.0527171		0.018506	88.2119	EPTgw5	14 / 1 .	66.1773	0.662257	17.014	0.0103194	3.38239	0.0578341	1.68127	4.56447	3.80843	2.19554	0.365489	0.0597619		0.020979	100	19.8507	49.2238	30.9256	EPTgw5	14 / 1 .	0.627	0.0087	0.6636	0.0045	0.2725	0.0136	0.0658	0.1793	0.4371	0.1421	0.0133
		58.5452	0.477519	14.9314	0.00780355	2.64312	0.0515131	1.51108	3.90249	3.58752	2.06256	0.308989	0.0511589	0.0664076	0.0189327				66.4555	0.54208	16.9472	0.00886519	2.99968	0.0584702	1.71503	4.42977	4.07101	2.3412	0.350721	0.0580682	0.0740405	0.0214493
EPTgw8	1 / 1 .	59.5752	0.59677	16.6374	0.0105012	3.95996	0.155618	1.83182	4.2849	3.84595	3.05726	0.488457	0.0585069	0.0641075		94.5664	EPTgw8	1 / 1 .	62.9983	0.631059	17.5933	0.0111046	4.1875	0.16456	1.93707	4.53111	4.06693	3.23292	0.516523	0.0618686	0.067791		100	26.3329	47.3635	26.3036	EPTgw8	1 / 1 .	0.6546	0.0087	0.7099	0.0045	0.3275	0.0148	0.0744	0.191	0.4746	0.1847	0.0157
EPTgw8	2 / 1 .	59.1461	0.6303	16.2085	0.0038	3.5427	0.1522	1.8298	4.2573	3.6232	2.9427	0.5087	0.054	0.0946	0.0156	93.0095	EPTgw8	2 / 1 .	63.5915	0.677673	17.4267	0.0040856	3.80897	0.163639	1.96733	4.57727	3.89552	3.16387	0.546933	0.0580586	0.10171	0.0167725	100	26.4179	46.5373	27.0447	EPTgw8	2 / 1 .	0.6348	0.0089	0.6939	0.0045	0.2953	0.015	0.072	0.1846	0.4535	0.1758	0.016
EPTgw8	3 / 1 .	59.4204	0.611572	17.5059	0.0117014	3.89886	0.159919	1.80781	4.39082	3.3455	3.05196	0.485257	0.0569067	0.0598071		94.8064	EPTgw8	3 / 1 .	62.6755	0.645075	18.4649	0.0123424	4.11244	0.168679	1.90685	4.63135	3.52877	3.21915	0.51184	0.0600241	0.0630834		100	27.7447	43.5507	28.7046	EPTgw8	3 / 1 .	0.6337	0.0088	0.7218	0.0044	0.3133	0.015	0.0716	0.1859	0.4424	0.1769	0.0157
EPTgw8	15 / 1 .	59.0791	0.621264	16.262	0.0145015	3.35064	0.134614	1.49525	4.09402	3.63487	3.14312	0.497551	0.0616063	0.0713073		92.4598	EPTgw8	15 / 1 .	63.897	0.671929	17.5882	0.0156841	3.62389	0.145592	1.61719	4.42789	3.9313	3.39945	0.538127	0.0666304	0.0771225		100	27.9526	46.3807	25.6667	EPTgw8	15 / 1 .	0.6341	0.0088	0.6991	0.0045	0.2914	0.0147	0.0666	0.182	0.4551	0.1797	0.0157
EPTgw8	16 / 1 .	59.6878	0.637268	16.4091	0.0111064	3.90616	0.144684	1.84176	4.27797	3.22836	3.02345	0.461066	0.057133		0.0169098	93.7027	EPTgw8	16 / 1 .	63.6991	0.680096	17.5118	0.0118528	4.16867	0.154407	1.96554	4.56547	3.44533	3.22664	0.492052	0.0609726		0.0180462	100	28.1736	43.088	28.7384	EPTgw8	16 / 1 .	0.6336	0.0089	0.6989	0.0045	0.3092	0.0148	0.0726	0.1842	0.4432	0.1766	0.0155
EPTgw8	17 / 1 .	58.2506	0.610541	16.5782	0.00780564	4.12148	0.137399	1.72985	4.39728	3.47031	3.00237	0.473642	0.0579419			92.8374	EPTgw8	17 / 1 .	62.7448	0.657646	17.8572	0.00840786	4.43946	0.148	1.86331	4.73654	3.73805	3.23401	0.510185	0.0624122			100	26.9765	44.5871	28.4365	EPTgw8	17 / 1 .	0.6292	0.0088	0.7076	0.0045	0.3161	0.015	0.0709	0.1873	0.458	0.1757	0.0157
EPTgw8	18 / 1 .	58.5603	0.609535	16.4017	0.00550303	3.66642	0.154385	1.84151	4.34129	3.51533	2.93631	0.481865	0.0556306			92.5698	EPTgw8	18 / 1 .	63.2607	0.65846	17.7182	0.00594473	3.9607	0.166777	1.98932	4.68974	3.79749	3.172	0.520542	0.0600958			100	26.4755	45.4428	28.0817	EPTgw8	18 / 1 .	0.6291	0.0088	0.6901	0.0045	0.3006	0.0151	0.0728	0.1856	0.454	0.175	0.0156
EPTgw8	19 / 1 .	58.9478	0.622714	15.9783	0.010902	3.95312	0.136625	1.83424	4.42361	3.38782	3.02445	0.465185	0.05441	0.0793145		92.9185	EPTgw8	19 / 1 .	63.4403	0.670172	17.1961	0.0117329	4.2544	0.147037	1.97403	4.76074	3.64601	3.25495	0.500638	0.0585566	0.0853592		100	27.3081	43.7788	28.913	EPTgw8	19 / 1 .	0.6325	0.0089	0.6984	0.0045	0.3136	0.0153	0.0732	0.1885	0.4489	0.1788	0.0154
EPTgw8	20 / 1 .	58.4032	0.629998	16.4751	0.00510079	4.01602	0.147723	1.79138	4.39588	3.42863	3.04337	0.457171	0.0535083	0.0763118		92.9233	EPTgw8	20 / 1 .	62.8509	0.677976	17.7297	0.00548925	4.32187	0.158973	1.9278	4.73066	3.68974	3.27514	0.491987	0.0575833	0.0821235		100	27.2985	44.0924	28.609	EPTgw8	20 / 1 .	0.6298	0.009	0.7045	0.0045	0.3129	0.0151	0.0718	0.1868	0.4457	0.1781	0.0151
EPTgw8	21 / 1 .	59.5411	0.632154	16.8777	0.0082007	4.02604	0.154513	1.78565	4.29266	3.24568	3.05046	0.458739	0.0538046	0.0849072		94.2116	EPTgw8	21 / 1 .	63.1993	0.670993	17.9147	0.00870455	4.2734	0.164006	1.89536	4.55641	3.44509	3.23788	0.486924	0.0571103	0.0901239		100	28.2569	43.082	28.6612	EPTgw8	21 / 1 .	0.6353	0.0089	0.7111	0.0045	0.3145	0.0148	0.0719	0.1863	0.4393	0.1771	0.0152
		59.0611	0.620212	16.5334	0.00891227	3.84414	0.147768	1.77891	4.31557	3.47257	3.02755	0.477763	0.0563448	0.0757651	0.0162549				63.2357	0.664108	17.7001	0.00953488	4.11513	0.158167	1.90438	4.62072	3.71842	3.2416	0.511575	0.0603313	0.0810448	0.0174093
EPTgw10	23 / 1 .	56.9975	1.01051	17.2264	0.00930561	5.60828	0.162998	1.9953	4.84382	3.38264	2.47439	0.38173	0.0412249			94.1341	EPTgw10	23 / 1 .	60.5493	1.07348	18.2998	0.00988549	5.95776	0.173155	2.11964	5.14566	3.59343	2.62858	0.405518	0.0437938			100	22.5659	44.228	33.2061	EPTgw10	23 / 1 .	0.6251	0.0105	0.7187	0.0045	0.3644	0.0151	0.076	0.1958	0.4336	0.1611	0.0141
EPTgw10	24 / 1 .	56.6213	1.01209	17.3717	0.010304	5.88897	0.171966	2.20385	4.85147	3.67792	2.47465	0.372544	0.0480185			94.7048	EPTgw10	24 / 1 .	59.7872	1.06868	18.343	0.0108801	6.21824	0.181581	2.32707	5.12273	3.88356	2.61302	0.393373	0.0507034			100	21.6503	46.2029	32.1469	EPTgw10	24 / 1 .	0.6214	0.0105	0.722	0.0045	0.3732	0.0154	0.0794	0.1959	0.4624	0.1617	0.0142
EPTgw10	25 / 1 .	57.3831	1.01609	17.1998	0.0122047	5.54405	0.171166	2.28158	5.34577	3.79837	2.54349	0.381948	0.0435169			95.7211	EPTgw10	25 / 1 .	59.9483	1.06151	17.9686	0.0127503	5.79188	0.178818	2.38358	5.58474	3.96817	2.65718	0.399022	0.0454621			100	21.6239	46.2104	32.1657	EPTgw10	25 / 1 .	0.6256	0.0105	0.721	0.0045	0.3639	0.0153	0.0804	0.2029	0.4681	0.1626	0.0142
EPTgw10	26 / 1 .	56.5024	1.01677	17.0383	0.00740047	5.29394	0.16031	2.04813	4.84221	3.62613	2.51246	0.377324	0.0431028	0.0651042		93.5336	EPTgw10	26 / 1 .	60.4087	1.08706	18.2162	0.0079121	5.65993	0.171393	2.18973	5.17697	3.87682	2.68616	0.40341	0.0460827	0.0696051		100	22.1365	45.7178	32.1458	EPTgw10	26 / 1 .	0.6214	0.0105	0.7228	0.0045	0.3577	0.0152	0.077	0.1956	0.4566	0.1615	0.0141
EPTgw10	27 / 1 .	56.3512	0.998334	15.6023	0.00760483	5.56614	0.166606	2.26674	5.17589	3.4563	2.3597	0.371336	0.0459292			92.3681	EPTgw10	27 / 1 .	61.0072	1.08082	16.8915	0.00823318	6.02604	0.180372	2.45403	5.60355	3.74187	2.55467	0.402018	0.0497241			100	22.0729	46.1731	31.754	EPTgw10	27 / 1 .	0.6202	0.0105	0.6914	0.0045	0.365	0.0152	0.0807	0.2017	0.4479	0.1568	0.0139
EPTgw10	28 / 1 .	56.6275	1.01122	17.0794	0.00550335	5.29122	0.152693	2.11939	5.13403	3.53365	2.32422	0.375729	0.0450274			93.6996	EPTgw10	28 / 1 .	60.4352	1.07921	18.2278	0.0058734	5.64701	0.16296	2.2619	5.47924	3.77126	2.4805	0.400993	0.0480551			100	20.6045	44.8485	34.547	EPTgw10	28 / 1 .	0.6217	0.0106	0.7185	0.0046	0.3604	0.0155	0.0778	0.2	0.4561	0.1571	0.0143
EPTgw10	29 / 1 .	56.2697	1.01159	16.6682	0.0100019	5.47513	0.16103	2.1269	4.89292	3.6965	2.46467	0.386473	0.042208	0.0786148		93.284	EPTgw10	29 / 1 .	60.3209	1.08442	17.8683	0.010722	5.86932	0.172624	2.28003	5.24519	3.96263	2.64211	0.414297	0.0452467	0.0842747		100	21.6244	46.386	31.9896	EPTgw10	29 / 1 .	0.6218	0.0105	0.7132	0.0045	0.3664	0.0152	0.0785	0.1965	0.4721	0.1605	0.0143
EPTgw10	30 / 1 .	56.0277	1.00952	16.7014	0.0108066	5.33235	0.157496	2.28369	5.25	3.90108	2.38315	0.37703	0.0474289			93.4816	EPTgw10	30 / 1 .	59.9344	1.07991	17.866	0.0115601	5.70417	0.168478	2.44293	5.61608	4.1731	2.54933	0.40332	0.0507361			100	20.6625	48.4971	30.8403	EPTgw10	30 / 1 .	0.6192	0.0106	0.7093	0.0046	0.3587	0.0155	0.0807	0.2032	0.4789	0.1595	0.0144
EPTgw10	31 / 1 .	56.8722	0.99195	17.1277	0.0093061	5.06662	0.155802	2.12669	5.06132	4.01463	2.45201	0.38175	0.0448294			94.3048	EPTgw10	31 / 1 .	60.3068	1.05186	18.1621	0.00986811	5.3726	0.165211	2.25513	5.36698	4.25708	2.60009	0.404805	0.0475367			100	20.7107	48.5879	30.7013	EPTgw10	31 / 1 .	0.6225	0.0104	0.7177	0.0046	0.3461	0.0153	0.0785	0.2004	0.4827	0.1613	0.0142
EPTgw10	32 / 1 .	57.5732	0.817288	17.5019	0.0124059	5.0462	0.112053	2.02826	5.45079	3.70706	2.38453	0.271329	0.0287136			94.9337	EPTgw10	32 / 1 .	60.6456	0.860904	18.4359	0.013068	5.3155	0.118033	2.13651	5.74168	3.90489	2.51179	0.285809	0.030246			100	20.2448	45.1559	34.5993	EPTgw10	32 / 1 .	0.6274	0.0099	0.727	0.0047	0.3549	0.015	0.0764	0.2075	0.4664	0.1585	0.0124
		56.7226	0.989535	16.9517	0.00948434	5.41129	0.157212	2.14806	5.08482	3.67943	2.43733	0.367719	0.043	0.0718595					60.3343	1.05279	18.0279	0.0100753	5.75624	0.167263	2.28505	5.40828	3.91328	2.59234	0.391256	0.0457587	0.0769399
EPTgw9	33 / 1 .	63.5408	0.519481	15.8431	0.00700109	3.31492	0.0552086	0.989854	2.77473	3.67297	4.5209	0.406263	0.0766119	0.06421		95.786	EPTgw9	33 / 1 .	66.3362	0.542335	16.5401	0.00730909	3.46075	0.0576374	1.0334	2.8968	3.83456	4.7198	0.424136	0.0799824	0.0670348		100	38.7753	45.0735	16.1512	EPTgw9	33 / 1 .	0.6526	0.0084	0.6773	0.0045	0.2873	0.0136	0.0548	0.1516	0.4632	0.2148	0.0145
EPTgw9	34 / 1 .	60.701	0.420334	15.6386	0.00720059	3.97072	0.0749061	1.41332	3.81371	3.56479	4.02823	0.661854	0.0907074	0.100708		94.4861	EPTgw9	34 / 1 .	64.2434	0.444864	16.5512	0.00762079	4.20244	0.0792774	1.49579	4.03627	3.77282	4.2633	0.700478	0.0960008	0.106585		100	34.7152	44.0029	21.2819	EPTgw9	34 / 1 .	0.6394	0.0079	0.6856	0.0045	0.3117	0.0141	0.0648	0.1748	0.4544	0.2034	0.0179
EPTgw9	36 / 1 .	62.7398	0.516634	15.6121	0.00390026	3.27682	0.0664044	0.870557	2.73068	3.71454	4.47829	0.329322	0.0676044	0.076105		94.4828	EPTgw9	36 / 1 .	66.4034	0.546802	16.5238	0.00412801	3.46816	0.070282	0.921392	2.89013	3.93145	4.7398	0.348552	0.0715521	0.080549		100	38.2119	45.3836	16.4045	EPTgw9	36 / 1 .	0.6493	0.0084	0.6845	0.0045	0.2862	0.0136	0.0522	0.151	0.4556	0.2138	0.0135
EPTgw9	37 / 1 .	63.6139	0.521535	15.403	0.00780053	2.9132	0.0689047	0.896961	2.69908	3.59484	4.4997	0.315621	0.073705	0.0803054	0.0193013	94.7079	EPTgw9	37 / 1 .	67.1685	0.550678	16.2637	0.00823641	3.07598	0.0727549	0.947081	2.8499	3.79572	4.75114	0.333258	0.0778235	0.0847927	0.0203798	100	38.898	44.4632	16.6388	EPTgw9	37 / 1 .	0.6731	0.0084	0.6895	0.0045	0.2834	0.0136	0.055	0.1538	0.4667	0.2214	0.0132
EPTgw9	38 / 1 .	62.2312	0.492663	15.2884	0.0104013	3.78318	0.086111	0.958923	2.73945	3.18171	4.38036	0.343644	0.0727093	0.085511		93.6542	EPTgw9	38 / 1 .	66.4478	0.526045	16.3243	0.0111061	4.03952	0.0919457	1.0239	2.92507	3.39729	4.67716	0.366929	0.0776359	0.091305		100	40.3999	41.9356	17.6645	EPTgw9	38 / 1 .	0.6472	0.0083	0.6763	0.0045	0.3015	0.014	0.0541	0.1499	0.4443	0.2128	0.0137
EPTgw9	39 / 1 .	63.6663	0.563306	14.4755	0.00800151	3.15329	0.0722136	0.927375	2.68531	3.40374	4.42974	0.286654	0.0817154	0.0892168		93.8424	EPTgw9	39 / 1 .	67.8439	0.600268	15.4254	0.00852654	3.3602	0.076952	0.988226	2.86151	3.62708	4.7204	0.305463	0.0870773	0.0950709		100	39.6149	43.5313	16.8538	EPTgw9	39 / 1 .	0.6529	0.0086	0.6591	0.0045	0.2805	0.0139	0.054	0.1493	0.4352	0.2141	0.0128
EPTgw9	40 / 1 .	62.8582	0.638055	14.4139	0.00730063	3.4739	0.0518044	0.856373	2.49351	3.4899	4.52759	0.306426	0.0789068	0.11841		93.3143	EPTgw9	40 / 1 .	67.3618	0.683769	15.4467	0.00782369	3.72279	0.0555161	0.91773	2.67217	3.73994	4.85198	0.328381	0.0845602	0.126894		100	40.167	44.3773	15.4557	EPTgw9	40 / 1 .	0.6498	0.009	0.6523	0.0045	0.293	0.0135	0.0521	0.145	0.4485	0.2147	0.0129
EPTgw9	41 / 1 .	62.1861	0.569395	15.5691	0.00930155	4.8259	0.0450075	2.24197	2.9991	3.06041	3.97676	0.287648	0.0684114	0.0854142		95.9245	EPTgw9	41 / 1 .	64.8281	0.593587	16.2306	0.00969674	5.03094	0.0469197	2.33723	3.12652	3.19044	4.14572	0.299869	0.071318	0.0890432		100	37.632	41.5486	20.8194	EPTgw9	41 / 1 .	0.6455	0.0086	0.688	0.0045	0.3411	0.0133	0.0797	0.1565	0.4225	0.2025	0.0125
EPTgw9	42 / 1 .	62.8267	0.52	15.0456	0.0113	2.6879	0.0559	0.9084	2.6961	3.6339	4.4867	0.3512	0.068	0.0795	0.0174	93.3886	EPTgw9	42 / 1 .	67.2745	0.556813	16.1107	0.0121	2.87819	0.0598574	0.97271	2.88697	3.89116	4.80433	0.376063	0.072814	0.0851282	0.0186318	100	38.7896	45.0331	16.1773	EPTgw9	42 / 1 .	0.6498	0.0084	0.67	0.0045	0.2766	0.0135	0.0527	0.1493	0.4567	0.2144	0.0137
		62.7071	0.529045	15.2544	0.00802305	3.48887	0.0640511	1.11819	2.84796	3.47965	4.36981	0.365404	0.0753746	0.0865979	0.0183507				66.4342	0.560573	16.1574	0.00850526	3.69322	0.0679047	1.18194	3.01615	3.68672	4.6304	0.387014	0.0798627	0.0918226	0.0195058
EPTgw13	20	66.0602	1.05422	14.5044		1.6205		0.386518	1.312	3.41105	5.16158	0.137442				93.648	EPTgw13	20	70.541	1.12573	15.4883		1.73041		0.412735	1.40099	3.64241	5.51168	0.146765				100	46.968	44.4272	8.60473	EPTgw13	20	0.0679107	0.022739	0.0706001		0.0452061		0.0180582	0.025028	0.0986578	0.0535442	0.0193917
EPTgw13	21	65.67	1.89	14.03		1.61	0.0467	0.3777	1.1411	3.36	4.79	0.0982				93.0137	EPTgw13	21	70.6025	2.03196	15.0838		1.73093	0.0502077	0.406069	1.22681	3.61237	5.14978	0.105576				100	45.8596	46.0285	8.11188	EPTgw13	21	0.0675302	0.0286583	0.0690542		0.0453025	0.0202534	0.0177428	0.0237318	0.0977097	0.051693	0.0179263
EPTgw13	22	65.52	0.4931	14.55		1.7		0.4864	1.234	3.24	4.65	0.1772				92.0507	EPTgw13	22	71.1782	0.535683	15.8065		1.84681		0.528404	1.34057	3.5198	5.05156	0.192503				100	45.8883	45.7984	8.31322	EPTgw13	22	0.067376	0.0176137	0.0700735		0.045985		0.0196226	0.0246055	0.096143	0.0509541	0.0196885
		65.7501	1.14577	14.3615		1.6435	0.0467	0.416873	1.22903	3.33702	4.86719	0.137614							70.7739	1.23112	15.4595		1.76938	0.0502077	0.44907	1.32279	3.59153	5.23768	0.148281				100
EPTgw15	11	64.6888	0.483441	15.3145		1.87054		0.476038	1.59046	3.51102	4.27124	0.314792				92.5208	EPTgw15	11	69.9181	0.522521	16.5524		2.02175		0.51452	1.71903	3.79484	4.61652	0.340239				100	41.5664	48.8243	9.60934	EPTgw15	11	0.0695247	0.0179298	0.0721132		0.0479671		0.0196295	0.0269314	0.0992075	0.048917	0.0199001
EPTgw15	12	64.2675	0.430717	15.1241		1.90052		0.522442	1.8305	3.61098	4.19114	0.152541				92.0304	EPTgw15	12	69.8329	0.468016	16.4338		2.0651		0.567684	1.98901	3.92368	4.55408	0.165751				100	39.071	48.1976	12.7314	EPTgw15	12	0.0690732	0.0173167	0.0720185		0.0482935		0.020252	0.0290347	0.100695	0.0483483	0.0180888
EPTgw15	13	64.62	0.3403	15.72		2.02	0.0556	0.4776	1.61	3.77	4.43	0.1378				93.1813	EPTgw15	13	69.3487	0.365202	16.8703		2.16782	0.0596686	0.512549	1.72781	4.04588	4.75417	0.147884				100	40.1336	48.9967	10.8697	EPTgw15	13	0.0694709	0.0171321	0.0732124		0.0489885	0.020647	0.0192964	0.0275003	0.104039	0.0500144	0.0194482
EPTgw15	14	63.7799	0.650803	15.1147		2.04064		0.459943	1.48046	3.66114	4.28134	0.240975				91.7099	EPTgw15	14	69.5453	0.709632	16.481		2.2251		0.50152	1.61429	3.99209	4.66835	0.262758				100	40.7959	49.908	9.29611	EPTgw15	14	0.0685464	0.0197693	0.0719709		0.0486806		0.0195199	0.0264433	0.102361	0.0490315	0.0215622
EPTgw15	15	64.7312	0.435076	15.5227		1.61028		0.46298	1.58027	3.75065	4.32075	0.251044				92.665	EPTgw15	15	69.8551	0.469514	16.7514		1.73774		0.499628	1.70536	4.04754	4.66276	0.270915				100	40.1862	50.0084	9.80543	EPTgw15	15	0.0695784	0.017624	0.0731024		0.0451774		0.0196515	0.0272137	0.103209	0.0494898	0.0207136
		64.4175	0.468067	15.3592		1.8884	0.0556	0.479801	1.61834	3.66076	4.29889	0.21943							69.7	0.506977	16.6178		2.0435	0.0596686	0.51918	1.7511	3.96081	4.65118	0.237509				100.048
EPTgw17	10	60.57	0.6441	16.05		1.83		0.5087	1.99	3.2	3.19	0.2117				88.1945	EPTgw17	10	68.6778	0.730318	18.1984		2.07496		0.576793	2.25638	3.62834	3.61701	0.240038				100	34.6427	49.7402	15.6171	EPTgw17	10	0.0679481	0.0198034	0.0738999		0.04751		0.0194179	0.0300088	0.0966177	0.0423705	0.0190964
EPTgw17	12	60.7118	0.546096	15.6256		2.55092		0.982552	2.76099	3.39122	2.92105	0.275099				89.7653	EPTgw17	12	67.6339	0.60836	17.4072		2.84176		1.09458	3.07579	3.77787	3.25409	0.306464				100	29.825	49.6691	20.5059	EPTgw17	12	0.0680827	0.0188454	0.0735734		0.0541116		0.0255278	0.0349137	0.0988336	0.0404811	0.020774
EPTgw17	13	61.32	0.5757	15.54		2.24		0.7454	2.12	3.3	2.94	0.2461				89.0272	EPTgw17	13	68.8778	0.646656	17.4553		2.51608		0.837272	2.38129	3.70673	3.30236	0.276432				100	32.037	51.5714	16.3916	EPTgw17	13	0.0659232	0.018977	0.0731966		0.0506674		0.0230592	0.0307571	0.0981682	0.0407583	0.0208247
EPTgw17	14	61.7349	0.536929	15.6338		1.95047		0.474814	1.87045	3.47084	2.97072	0.138033				88.7809	EPTgw17	14	69.5362	0.60478	17.6094		2.19695		0.534816	2.10682	3.90944	3.34612	0.155476				100	31.7748	53.1021	15.1232	EPTgw17	14	0.0663532	0.018499	0.0727933		0.0478971		0.0197517	0.0294021	0.0998789	0.0414208	0.0192355
EPTgw17	15	61.04	0.5615	15.33		2.2	0.0555	0.5925	2.03	3.29	3.15	0.2561				88.5056	EPTgw17	15	68.9674	0.634423	17.3209		2.48572	0.0627079	0.669449	2.29364	3.71728	3.5591	0.28936				100	33.9426	50.7849	15.2725	EPTgw17	15	0.0656222	0.0189801	0.0722074		0.0506177	0.0201414	0.0210803	0.0304669	0.0971385	0.0421007	0.0212798
		61.0753	0.572865	15.6359		2.15428	0.0555	0.660793	2.15429	3.33041	3.03435	0.225406							68.7386	0.644907	17.5983		2.42309	0.0627079	0.742582	2.42278	3.74793	3.41574	0.253554				100
EPTgw18	8	58.77	0.6583	17.22		4.08	0.1019	1.3665	3.76	3.57	3.06	0.4196				93.0063	EPTgw18	8	63.1893	0.707802	18.5149		4.3868	0.109562	1.46926	4.04274	3.83845	3.2901	0.451152				100	28.1622	47.065	24.7728	EPTgw18	8	0.0659288	0.0200822	0.0774643		0.0669161	0.0232094	0.0295829	0.0403081	0.101698	0.0416599	0.0242811
EPTgw18	11	58.3702	0.693039	17.0459		4.38151		1.42209	3.81132	3.62125	3.11107	0.482667				92.939	EPTgw18	11	62.8048	0.745693	18.3409		4.7144		1.53013	4.10088	3.89637	3.34744	0.519337				100	28.3868	47.3188	24.2943	EPTgw18	11	0.0654577	0.0205118	0.0766546		0.0687722		0.0301757	0.0408441	0.102854	0.0418242	0.0254363
EPTgw18	12	58.62	0.6061	17.19		4.22	0.066	1.2716	3.75	3.46	3.11	0.317				92.6107	EPTgw18	12	63.2972	0.65446	18.5616		4.55671	0.0712661	1.37306	4.04921	3.73607	3.35814	0.342293				100	28.6222	45.6176	25.7603	EPTgw18	12	0.0657605	0.0192163	0.0773294		0.0682281	0.0213553	0.0291387	0.0402009	0.100104	0.0418242	0.0232135
EPTgw18	13	58.3	0.6823	17.66		4.05	0.1089	1.2126	4.2	3.8	2.87	0.453				93.3368	EPTgw18	13	62.462	0.731009	18.9207		4.33912	0.116674	1.29917	4.49983	4.07128	3.07489	0.485339				100	25.3016	48.0288	26.6696	EPTgw18	13	0.0654016	0.0198329	0.078509		0.0667388	0.0223326	0.028518	0.0426237	0.105713	0.0402644	0.0233869
		58.515	0.659935	17.279		4.18288	0.0922667	1.3182	3.88033	3.61281	3.03777	0.418067							62.9383	0.709741	18.5845		4.49926	0.0991676	1.4179	4.17316	3.88554	3.26764	0.44953				100
EPTgw20	13 / 1 .	60.9504	0.603805	17.2088		3.87204	0.123803	1.45452	4.05659	3.41085	3.28184	0.481102	0.0620518			95.5058	EPTgw20	13 / 1 .	63.8186	0.632218	18.0186		4.05424	0.129629	1.52296	4.24748	3.57135	3.43628	0.503741	0.0649718			100	30.1316	43.4588	26.4095	EPTgw20	13 / 1 .	0.6023	0.0045	0.3439		0.2888	0.0123	0.0877	0.1719	0.2056	0.1795	0.0101
EPTgw20	14 / 1 .	60.5938	0.611112	16.6171		3.7664	0.123943	1.51032	4.10692	2.70684	3.23452	0.488269	0.0662229	0.0630218		93.8884	EPTgw20	14 / 1 .	64.5381	0.650891	17.6987		4.01158	0.132011	1.60864	4.37426	2.88304	3.44507	0.520053	0.0705337	0.0671242		100	32.9735	37.7379	29.2886	EPTgw20	14 / 1 .	0.6002	0.0046	0.338		0.284	0.0125	0.0877	0.1737	0.1867	0.1785	0.0102
		60.7721	0.607458	16.9129		3.81922	0.123873	1.48242	4.08176	3.05884	3.25818	0.484686	0.0641374	0.0630218					64.1783	0.641555	17.8586		4.03291	0.13082	1.5658	4.31087	3.2272	3.44067	0.511897	0.0677527	0.0671242		100
[truncated: 19 more columns]

## Sheet: Table DR4 Trace elements (TE)
SIMS trace element data for partial melts in this study
	Ti	Sr	Y	Zr	Nb	Ba	La	Ce	Pr	Nd	Sm	Eu	Gd	Tb	Dy	Ho	Yb	Lu	Th	U
ETPgw2.1	2387.5	102.18	37.541	226.1	14.829	278.17	26.47	57.697	9.7508	39.725	8.0509	2.283	5.1289	1.6097	7.1291	1.5645	5.3052	0.51818	2.2082
ETPgw2.3	2186	127.09	32.371	227.63	16.483	301.97	28.406	69.478	9.8246	40.713	5.7902	2.1236	3.2364	0.80004	6.8312	1.2424	4.9567	0.40063	2.9729	0.48253
ETPgw2.4	9043.9	101.63	38.547	235.11	17.899	282.27	24.922	56.479	8.2528	44.882	10.771	2.3277	8.3023	1.4228	7.9491	1.4406	5.2996	0.35608	1.9306	0.80346
ETPgw5.2	1810.2	271.17	9.0167	146.8	11.209	169.61	15.596	38.889	5.8143	27.411	3.2387	1.4011	1.18	0.31346	2.5407	0.32792	0.76728	0.12175	2.0093	0.57979
ETPgw5.3	1732.5	285.02	9.5258	142.91	12.395	175.12	15.614	41.773	4.671	25.616	2.9639	1.3456	2.5583	0.48947	2.2462	0.5271	1.5627	0.23737	0.55166	0.14923
ETPgw5.5	2178.7	261.36	5.162	115.33	14.05	174.34	15.63	36.644	5.3489	25.185	3.7609	0.45096	1.0555	0.078003	0.2583	0.14139	0.54943	0.022233	1.4667	0.43282
ETPgw5.6	2165.5	269.61	4.637	114.28	11.87	168.62	14.524	33.494	5.152	30.492	3.2524	1.7088		0.13147	1.122	0.30267	0.24592	0.052022	0.42731	0.30824
ETPgw5.7	2496.5	282.26	3.9534	109.16	13.854	174.54	14.764	43.347	5.3643	34.383	2.5997	0.80902			0.62266	0.20634	1.1795	0.066885	1.106	0.14959
ETPgw5.8	2378	278.66	2.0841	114.38	14.442	171.85	19.578	39.371	4.6732	29.827	3.9301	1.3208	3.2238	0.1286	1.3449	0.24157	0.29043	0.084592	0.69667	0.15076
EPTgw3.2	2155.8	147.56	40.015	200.09	14.041	230.48	23.043	63.435	7.5287	41.964	8.4257	4.633	10.312	1.1111	9.2016	2.1319	3.2235	0.46423	1.5682	0.33937
EPTgw3.4	2276.6	122.28	38.859	253.55	17.925	294.97	24.163	61.234	8.8791	41.48	6.1178	1.4046	6.8372	1.0193	6.462	2.238	3.579	0.61669	2.2773	0.17601
EPTgw3.5	2201.1	93.474	28.03	251.73	20.469	267.16	21.557	56.228	7.1154	39.107	7.356	2.396	4.9419	1.5993	7.4451	1.1395	5.1045	0.1823	2.0036	0.57813
EPTgw4.1		162.56	2.9884	108.26	19.389	289.84	22.301	57.992	6.1548	28.037	4.0551	0.7315	3.3398	0.48667	1.1184	0.06049	0.074456	0.010516	1.6604	0.65334
EPTgw4.2		148.55	4.3977	95.102	14.299	238.03	19.263	43.604	6.1693	27.112	3.0984	0.12784	2.5251	0.21392	1.2064	0.072108	0.19323		1.384	0.66562
EPTgw4.4	2977.4	164.18	3.5005	123.38	15.419	308.86	27.938	57.685	6.1198	32.267	3.2606	1.5563	4.0699	0.38922	0.42672	0.28474	0.61979		2.8321	0.29185
EPTgw4.5	2427.5	166.57	3.665	111.3	13.958	300.85	23.026	50.851	6.3743	30.261	2.5822	1.8054	2.0032		2.0171	0.027732	0.0086209	0.077507	2.4031	0.86677
EPTgw9.1		167.14	5.9308	127.01	19.957	279.69	23.546	50.165	5.9866	24.501	5.2269	1.5522	3.6345	0.32883	0.84354	0.2277	0.23365	0.058618	3.0575	0.9023
EPTgw9.3	7412.9	158.26	19.761	134.58	15.042	251.98	20.396	41.82	6.6722	26.332	3.1207	2.364	4.7093	0.42891	3.7354	1.1677	2.8466	0.50693	1.394	1.3408
EPTgw9.5	6462.3	124.31	26.458	137.91	12.426	201.59	18.771	39.018	4.3451	20.8	5.6888	1.7966	6.0057	1.1738	4.7555	1.4252	3.8766	0.21803	1.0164	1.2831
EPTgw10.1	5214.1	184.94	28.018	201.81	16.844	189.29	17.903	44.502	7.1027	24.568	5.9898	1.8763	3.1135	1.0996	3.8151	1.0183	3.9144	0.19584	1.6723	1.2063
EPTgw10.2	5242.2	180.95	24.691	194.53	18.344	189.55	19.531	39.189	6.6581	35.509	5.2934	1.8673	3.31	0.84094	3.6699	0.90707	4.7191	0.41794	1.9025	1.3234
EPTgw10.4	5289.7	184.89	28.113	187.44	19.689	181.84	17.328	44.616	6.3591	34.411	6.0234	2.7214	8.3998	1.2133	5.628	0.59939	3.2315	0.55602	1.8218	0.60654
EPTgw8.1	2966.8	182.88	24.057	204.7	14.537	242.11	19.184	49.192	5.3515	27.759	4.8266	2.209	10.233	0.60967	2.3488	1.3442		0.39884	1.4311	1.298
EPTgw8.3	4037.8	166.88	37.417	247.83	17.886	261.67	24.069	61.178	6.9848	30.724	6.2705	2.3474	16.258	1.2066	3.5905	1.2627	3.1107	0.42095	1.193	1.59
EPTgw8.4	3380.3	167.63	29.553	255.94	18.374	289.46	24.068	62.454	7.268	30.241	7.1589	1.8329	7.0953	1.236	3.4688	1.5134	2.0224	0.56635	2.9975	1.1447
EPTgw15-3	3591.3	371.69	18.114	120.91	10.974	322.49	19.995	35.634	3.2186	15.131	3.4887	0.16559	7.7785	0.46105	2.9725	0.55299	0.16108	0.29542	0.72212	0.23298
EPTgw15-5	12059	463.81	4.4711	86.838	13.45	393.74	27.055	57.142	6.8845	22.136	3.9055	2.2404		0.17298	1.3676	0.30073	0.59281	0.08312	2.0017	0.24218
EPTgw17-2	3572.7	409.04	1.595	92.273	10.868	316.39	27.122	60.668	5.7768	21.613	4.3469	0.42217		0.15781	1.0195	0.10821	0.21993		1.6709
EPTgw18-1	3126.7	185.15	3.8179	137.92	16.551	289.88	28.807	56.543	5.5662	28.097	3.8442	1.5176	5.0857	0.67521	1.8421	0.37763			2.4902	1.1124
EPTgw18-5	8577.6	170.15	3.7365	158.83	20.026	330.11	26.911	66.813	7.26	28.869	4.4663		3.5927	0.44322	0.98669	0.059467	0.13126	0.18402	1.3353	0.55392
Average trace element analysis for each sample and associated errors*
	Ti	Sr	Y	Zr	Nb	Ba	La	Ce	Pr	Nd	Sm	Eu	Gd	Tb	Dy	Ho	Yb	Lu	Th	U
ETPgw2	4539.13	110.3	36.153	229.613	16.4037	287.47	26.5993	61.218	9.27607	41.7733	8.20403	2.24477	5.55587	1.27751	7.30313	1.41583	5.18717	0.424963	2.37057	0.642995
Error	227.479	2.86914	1.65272	0.207584	0.425638	10.1683	0.67309	1.1527	0.217603	2.4748	0.425919	0.021956	0.398404	0.136809	0.562442	0.0413907	0.197468	0.0490049	0.225577	0.0803485
ETPgw5	2126.9	274.68	5.72983	123.81	12.97	172.347	15.951	38.9197	5.17062	28.819	3.29095	1.17271	2.0044	0.228201	1.35579	0.291165	0.765877	0.0974753	1.04294	0.295072
Error	41.2164	1.99565	0.442717	1.77355	0.208902	2.72559	0.448486	1.4004	0.192192	1.47081	0.411233	0.148729	0.400229	0.0744947	0.609773	0.0667881	0.41486	0.0251088	0.299789	0.150013
EPTgw3	2211.17	121.105	35.6347	235.123	17.4783	264.203	22.921	60.299	7.84107	40.8503	7.29983	2.8112	7.3637	1.24323	7.7029	1.83647	3.969	0.421073	1.9497	0.364503
Error	44.1601	2.49187	1.3239	4.54401	0.174616	4.85932	0.314095	2.2095	0.172956	2.70319	0.311362	0.320083	0.354806	0.0619678	0.37669	0.161512	0.46273	0.0653824	0.151364	0.103025
EPTgw4	2702.45	160.465	3.6379	109.511	15.7662	284.395	23.132	52.533	6.20455	29.4192	3.24908	1.05526	2.9845	0.36327	1.19216	0.111267	0.224024	0.0440115	2.0699	0.619395
Error	232.616	2.32317	0.178079	0.591527	1.68652	5.14596	1.11577	0.669391	0.258774	1.41419	0.286936	0.2075	0.186312	0.0485138	0.291801	0.0599718	0.151883	0.0315796	0.131171	0.156351
EPTgw9	6937.6	149.903	17.3833	133.167	15.8083	244.42	20.9043	43.6677	5.66797	23.8777	4.6788	1.90427	4.78317	0.643847	3.11148	0.9402	2.31895	0.261193	1.82263	1.1754
Error	389.064	11.7381	4.89782	5.93558	0.2877	20.1052	0.734828	1.58655	0.226135	0.556815	0.755428	0.114064	0.240602	0.161186	0.75283	0.294512	0.755342	0.0807449	0.0505296	0.103522
EPTgw10	5248.67	183.593	26.9407	194.593	18.2923	186.893	18.254	42.769	6.70663	31.496	5.76887	2.155	4.9411	1.05128	4.371	0.841587	3.955	0.389933	1.79887	1.04541
Error	33.3773	1.02884	0.17647	0.958015	0.28358	1.9149	0.22935	1.31729	0.230918	0.760592	0.743678	0.0843957	0.488369	0.0219622	0.611802	0.0130355	0.0648625	0.0541052	0.0898121	0.0762523
EPTgw8	3461.63	172.463	30.3423	236.157	16.9323	264.413	22.4403	57.608	6.53477	29.5747	6.08533	2.12977	11.1954	1.01742	3.13603	1.37343	2.56655	0.462047	1.87387	1.34423
Error	123.252	4.06192	1.14871	10.0745	0.970705	13.9064	1.66553	2.1668	0.434064	1.11193	0.096255	0.218509	0.78782	0.0527864	0.160144	0.0754035	0.03841	0.0471007	0.204192	0.111886
EPTgw15	7825.15	417.75	11.2926	103.874	12.212	358.115	23.525	46.388	5.05155	18.6335	3.6971	1.203	7.7785	0.317015	2.17005	0.42686	0.376945	0.18927	1.36191	0.23758
Error	2248.73	2.04778	0.281167	0.35716	0.129068	0.985	0.568302	0.346977	0.405632	0.518097	0.0363382	0.234931	2.0817	0.0501303	0.318057	0.0252013	0.198414	0.0503439	0.0938614	0.00650538
EPTgw17	3572.7	409.04	1.595	92.273	10.868	316.39	27.122	60.668	5.7768	21.613	4.3469	0.42217		0.15781	1.0195	0.10821	0.21993		1.6709
Error	99.959	17.227	0.21792	4.8588	1.0269	18.783	2.3299	3.9644	0.45264	4.5106	0.99751	0.11263		0.048553	0.25489	0.055099	0.21993		0.51408
EPTgw18	5852.15	177.65	3.7772	148.375	18.2885	309.995	27.859	61.678	6.4131	28.483	4.15525	1.5176	4.3392	0.559215	1.4144	0.218549	0.13126	0.18402	1.91275	0.83316
Error	1992.69	0.346907	0.0483944	0.879499	0.332269	4.15355	0.574878	0.318622	0.191074	0.450356	0.177484	0.28839	0.178431	0.0555998	0.0561231	0.080975	0.087507	0.067814	0.248237	0.0146583
* Errors for ion probe data are the square root of the sum of the squares for each analysis.
Primitive Mantle (PM) normalised data
	Ba	Th	U	Nb	La	Ce	Pr	Sr	Nd	Zr	Sm	Eu	Ti	Gd	Tb	Dy	Y	Ho	Yb	Lu
PM	6.6	0.0795	0.0203	0.658	0.648	1.675	0.254	19.9	1.25	10.5	0.406	0.154	1205	0.544	0.099	0.674	4.3	0.149	0.441	0.0675
ETPgw2	43.5561	29.8184	31.6746	24.9296	41.0484	36.5481	36.5199	5.54271	33.4187	21.8679	20.207	14.5764	3.76692	10.213	12.9042	10.8355	8.40767	9.50224	11.7623	6.29575
Error	1.54065	2.83744	3.95806	0.646866	1.03872	0.688176	0.856706	0.144178	1.97984	0.0197699	1.04906	0.142572	0.188779	0.73236	1.38191	0.834484	0.384354	0.27779	0.447773	0.725998
ETPgw5	26.1131	13.1187	14.5356	19.7112	24.6157	23.2356	20.3568	13.803	23.0552	11.7914	8.10579	7.61502	1.76506	3.68456	2.30506	2.01156	1.33252	1.95413	1.73668	1.44408
Error	0.412968	3.77093	7.38981	0.317481	0.692107	0.836059	0.756662	0.100284	1.17665	0.168909	1.01289	0.965772	0.0342045	0.735715	0.752471	0.904708	0.102957	0.448242	0.940726	0.371982
EPTgw3	40.0308	24.5245	17.9558	26.5628	35.3719	35.9994	30.8703	6.08566	32.6803	22.3927	17.9799	18.2545	1.83499	13.5362	12.5579	11.4286	8.28713	12.3253	9	6.23812
Error	0.73626	1.90395	5.0751	0.265373	0.484714	1.31911	0.680927	0.12522	2.16255	0.432763	0.766901	2.07846	0.0366474	0.652217	0.625937	0.558887	0.307883	1.08397	1.04927	0.968628
EPTgw4	43.0902	26.0365	30.5121	23.9609	35.6975	31.363	24.4274	8.06357	23.5354	10.4296	8.00265	6.85234	2.2427	5.48621	3.66939	1.76878	0.846023	0.746762	0.507991	0.652022
Error	0.779691	1.64995	7.70201	2.5631	1.72186	0.399637	1.01879	0.116742	1.13136	0.0563359	0.706738	1.3474	0.193042	0.342484	0.490039	0.432939	0.0414137	0.402495	0.344407	0.467846
EPTgw9	37.0333	22.9262	57.9015	24.0248	32.2598	26.0702	22.3148	7.53283	19.1021	12.6825	11.5241	12.3654	5.75734	8.79259	6.5035	4.61644	4.04262	6.31007	5.25839	3.86952
Error	3.04624	0.635592	5.09959	0.437234	1.13399	0.947193	0.890293	0.589855	0.445452	0.565293	1.86066	0.740676	0.322875	0.442283	1.62814	1.11696	1.13903	1.97659	1.71279	1.19622
EPTgw10	28.3172	22.6273	51.4982	27.7999	28.1698	25.5337	26.4041	9.2258	25.1968	18.5327	14.209	13.9935	4.35574	9.0829	10.619	6.48516	6.26527	5.64823	8.96825	5.77679
Error	0.290136	1.12971	3.75627	0.430972	0.353935	0.78644	0.909126	0.0517003	0.608474	0.0912395	1.83172	0.548024	0.027699	0.897736	0.221841	0.907718	0.0410394	0.0874867	0.14708	0.801559
EPTgw8	40.0626	23.5706	66.2184	25.733	34.6301	34.3928	25.7274	8.6665	23.6597	22.4911	14.9885	13.8297	2.87272	20.5798	10.277	4.65287	7.05636	9.21767	5.81984	6.84514
Error	2.10703	2.56846	5.51164	1.47523	2.57026	1.29361	1.70891	0.204116	0.889545	0.959475	0.237081	1.41889	0.102284	1.4482	0.533196	0.237602	0.267141	0.506064	0.0870976	0.697788
EPTgw15	54.2598	17.1309	11.7034	18.5593	36.304	27.6943	19.888	20.9925	14.9068	9.89276	9.10616	7.81166	6.4939	14.2987	3.20217	3.21966	2.62617	2.86483	0.854751	2.804
Error	0.149242	1.18065	0.320462	0.196152	0.877009	0.207151	1.59698	0.102904	0.414478	0.0340152	0.089503	1.52552	1.86616	3.82665	0.506367	0.471894	0.0653876	0.169136	0.449919	0.745835
EPTgw17	47.9379	21.0176		16.5167	41.8549	36.2197	22.7433	20.5548	17.2904	8.7879	10.7067	2.74136	2.9649		1.59404	1.51261	0.37093	0.726242	0.498707
Error	2.84591	6.46642		1.56064	3.59552	2.36681	1.78205	0.865678	3.60848	0.462743	2.45692	0.731364	0.0829535		0.490434	0.378175	0.0506791	0.369792	0.498707
EPTgw18	46.9689	24.0597	41.0424	27.7941	42.9923	36.8227	25.2484	8.92714	22.7864	14.131	10.2346	9.85455	4.85656	7.97647	5.64864	2.09851	0.878419	1.46677	0.297642	2.72622
Error	0.629325	3.12248	0.722085	0.504969	0.887157	0.190222	0.752261	0.0174325	0.360285	0.0837618	0.437152	1.87266	1.65368	0.327999	0.561614	0.0832686	0.0112545	0.543457	0.198429	1.00465
